# Supplementary material for: In Vitro Production of Smilax brasiliensis Seedlings, Callus Induction, Chemical Profile, and Assessment of Antioxidant Activity
Source: Plants (Basel). 2025 May 3;14(9):1383. doi: 10.3390/plants14091383 (PMC12074387; doi:10.3390/plants14091383)
Supplement: Supplementary file 1 [file plants-14-01383-s001.zip]

Archive with 1 entries (1 files):
- plants-3562269-supplementary.pdf
